# Supplementary material for: Identification of Gait-Cycle Phases for Prosthesis Control
Source: Biomimetics (Basel). 2021 Mar 26;6(2):22. doi: 10.3390/biomimetics6020022 (PMC8103276; doi:10.3390/biomimetics6020022)
Supplement: Supplementary file 1 [file biomimetics-06-00022-s001.zip]

Archive with 17 entries (17 files):
- A1D12.csv
- A1M12.csv
- A1P.csv
- A2D12.csv
- A2M12.csv
- A2P.csv
- NAD12.csv
- NAM12.csv
- NAP.csv
- Tout_corretto.m
- XAD12.csv
- XAM12.csv
- XAP.csv
- YAD12.csv
- YAM12.csv
- YAP.csv
- YA_BW.csv
