# Supplementary material for: Identification of Gait-Cycle Phases for Prosthesis Control
Source: Biomimetics (Basel). 2021 Mar 26;6(2):22. doi: 10.3390/biomimetics6020022 (PMC8103276; doi:10.3390/biomimetics6020022)
Supplement: Supplementary file 1 [file biomimetics-06-00022-s001.zip › A1D12.csv]

0.191570881	6.100478469
0.766283525	6.881977671
1.340996169	7.775119617
2.107279693	8.612440191
2.681992337	9.393939394
3.256704981	10.00797448
3.831417625	10.78947368
4.789272031	11.51515152
5.747126437	12.35247209
7.088122605	12.79904306
8.045977011	13.07814992
9.770114943	12.74322169
11.11111111	12.07336523
11.87739464	11.3476874
12.83524904	10.5661882
13.60153257	9.728867624
14.36781609	8.947368421
15.13409962	8.110047847
16.09195402	7.216905901
16.66666667	6.379585327
17.24137931	5.653907496
18.19923372	4.704944179
18.96551724	3.979266348
19.73180077	3.086124402
20.88122605	1.96969697
21.83908046	0.909090909
22.98850575	-0.151515152
24.32950192	-1.212121212
25.67049808	-2.384370016
26.81992337	-3.277511962
28.5440613	-4.282296651
30.45977011	-5.231259968
32.18390805	-6.068580542
33.90804598	-6.794258373
36.01532567	-7.408293461
38.31417625	-7.966507177
41.18773946	-8.245614035
44.06130268	-8.022328549
45.59386973	-7.408293461
46.74329502	-6.738437002
48.08429119	-5.956937799
49.23371648	-5.231259968
50	-4.449760766
50.95785441	-3.612440191
51.91570881	-2.830940989
52.68199234	-1.993620415
53.83141762	-1.100478469
54.98084291	-0.151515152
56.1302682	0.574162679
57.85440613	1.244019139
60.1532567	1.802232855
63.02681992	1.858054226
66.47509579	1.690590112
69.348659	1.63476874
72.60536398	1.578947368
75.67049808	1.63476874
78.73563218	1.690590112
81.99233716	1.690590112
85.05747126	1.467304625
87.93103448	1.076555024
90.22988506	0.853269537
92.91187739	1.020733652
94.82758621	1.63476874
96.36015326	2.304625199
97.31800766	3.197767145
98.08429119	3.979266348
98.65900383	4.593301435
99.23371648	5.318979266
99.61685824	5.877192982
