# Supplementary material for: Identification of Gait-Cycle Phases for Prosthesis Control
Source: Biomimetics (Basel). 2021 Mar 26;6(2):22. doi: 10.3390/biomimetics6020022 (PMC8103276; doi:10.3390/biomimetics6020022)
Supplement: Supplementary file 1 [file biomimetics-06-00022-s001.zip › A1M12.csv]

0.191570881	3.588516746
0.766283525	4.370015949
1.915708812	5.207336523
2.873563218	5.877192982
3.831417625	6.547049442
4.980842912	7.16108453
6.513409962	7.663476874
8.045977011	7.830940989
9.770114943	7.440191388
11.11111111	6.8261563
12.45210728	6.100478469
13.60153257	5.318979266
14.94252874	4.481658692
16.09195402	3.755980861
17.04980843	2.862838915
18.3908046	1.96969697
19.73180077	1.076555024
20.88122605	0.183413078
22.4137931	-0.877192982
23.56321839	-1.8261563
24.90421456	-2.551834131
26.24521073	-3.500797448
27.96934866	-4.449760766
30.07662835	-5.398724083
31.6091954	-6.012759171
33.14176245	-6.68261563
35.05747126	-7.408293461
36.97318008	-8.022328549
39.08045977	-8.636363636
41.37931034	-9.362041467
42.91187739	-9.976076555
45.01915709	-10.42264753
47.50957854	-10.70175439
49.80842912	-10.42264753
51.14942529	-9.752791069
52.10727969	-9.082934609
53.44827586	-8.133971292
54.40613027	-7.240829346
55.17241379	-6.403508772
56.1302682	-5.510366826
56.89655172	-4.673046252
57.47126437	-3.835725678
58.23754789	-3.110047847
59.00383142	-2.440191388
59.77011494	-1.658692185
60.72796935	-0.821371611
61.68582375	-0.039872408
63.02681992	0.629984051
64.75095785	1.132376396
66.66666667	1.523125997
69.54022989	1.411483254
72.60536398	1.244019139
75.67049808	1.188197767
78.5440613	1.244019139
81.6091954	1.244019139
84.6743295	1.132376396
87.7394636	0.964912281
89.8467433	0.741626794
92.52873563	0.629984051
94.82758621	0.964912281
96.16858238	1.467304625
97.31800766	2.081339713
98.27586207	2.807017544
99.42528736	3.644338118
