# Supplementary material for: Identification of Gait-Cycle Phases for Prosthesis Control
Source: Biomimetics (Basel). 2021 Mar 26;6(2):22. doi: 10.3390/biomimetics6020022 (PMC8103276; doi:10.3390/biomimetics6020022)
Supplement: Supplementary file 1 [file biomimetics-06-00022-s001.zip › A1P.csv]

0.191570881	4.537480064
0.957854406	5.542264753
1.724137931	6.435406699
2.681992337	7.328548644
3.639846743	8.054226475
4.406130268	9.003189793
5.363984674	9.673046252
6.513409962	10.34290271
7.662835249	10.84529506
9.578544061	11.12440191
11.68582375	10.73365231
13.02681992	10.06379585
14.55938697	9.338118022
15.3256705	8.612440191
16.47509579	7.830940989
17.81609195	7.105263158
18.77394636	6.156299841
20.11494253	5.374800638
21.07279693	4.593301435
22.60536398	3.70015949
23.18007663	2.974481659
24.71264368	2.081339713
26.05363985	1.020733652
27.20306513	0.295055821
28.16091954	-0.486443381
29.88505747	-1.49122807
31.03448276	-2.328548644
32.18390805	-3.110047847
33.90804598	-3.947368421
35.24904215	-4.840510367
36.7816092	-5.677830941
38.12260536	-6.403508772
39.46360153	-7.01754386
41.18773946	-7.631578947
42.33716475	-8.133971292
44.25287356	-8.692185008
46.16858238	-8.971291866
48.46743295	-8.971291866
50	-8.524720893
51.53256705	-7.743221691
52.87356322	-6.738437002
53.83141762	-5.845295056
55.17241379	-4.728867624
56.1302682	-3.668261563
57.27969349	-2.663476874
58.04597701	-1.881977671
59.00383142	-0.988835726
60.53639847	0.183413078
62.06896552	0.964912281
63.60153257	1.523125997
65.90038314	1.858054226
69.348659	1.802232855
72.98850575	1.523125997
76.24521073	1.467304625
79.69348659	1.578947368
83.52490421	1.578947368
86.97318008	1.29984051
89.8467433	0.797448166
93.48659004	0.685805423
95.40229885	1.188197767
96.9348659	1.96969697
98.46743295	2.918660287
99.04214559	3.811802233
99.80842912	4.425837321
