# Supplementary material for: Identification of Gait-Cycle Phases for Prosthesis Control
Source: Biomimetics (Basel). 2021 Mar 26;6(2):22. doi: 10.3390/biomimetics6020022 (PMC8103276; doi:10.3390/biomimetics6020022)
Supplement: Supplementary file 1 [file biomimetics-06-00022-s001.zip › A2D12.csv]

0.154320987654319	0.91765873015872
1.69753086419753	2.51771541950112
4.4753086419753	4.80087868480724
5.40123456790123	5.48540249433104
6.48148148148148	6.8579931972789
8.17901234567901	8.45734126984125
9.5679012345679	10.0581065759637
10.3395061728395	11.2025226757369
11.2654320987654	12.3462301587301
12.6543209876543	13.7174036281179
14.6604938271604	16.0041099773242
15.432098765432	17.6077097505668
16.358024691358	18.9810090702947
17.4382716049382	20.1240079365079
18.9814814814814	20.8056972789115
20.216049382716	21.0296201814058
21.9135802469135	21.0218253968253
23.6111111111111	20.7844387755101
24.8456790123456	20.5491780045351
26.3888888888888	20.0829081632653
27.7777777777777	19.6173469387755
29.4753086419753	18.9207766439909
31.1728395061728	17.7650226757369
32.8703703703703	17.298044217687
35.0308641975308	17.2881235827664
36.8827160493827	17.2796201814058
39.1975308641975	17.0393990929705
41.358024691358	17.0294784580498
42.9012345679012	17.4815759637188
44.753086419753	17.4730725623582
47.0679012345679	18.1512188208616
48.6111111111111	19.2920918367346
50.3086419753086	20.6618480725623
52.0061728395061	22.03160430839
53.858024691358	23.4006519274376
55.0925925925925	25.2317176870748
56.3271604938271	27.5219671201814
57.8703703703703	30.4995748299319
58.9506172839506	33.7089002267573
60.1851851851851	36.2287414965986
61.1111111111111	38.2908163265306
62.1913580246913	41.500141723356
63.2716049382716	45.1686507936507
64.3518518518518	47.6892006802721
65.432098765432	51.1281179138322
66.9753086419753	55.7128684807256
68.2098765432098	59.8398526077097
69.1358024691358	62.3611111111111
70.679012345679	64.6499433106575
72.8395061728395	66.2471655328798
74.2283950617283	67.6183390022675
75.9259259259259	67.1513605442177
77.6234567901234	65.9956065759637
79.1666666666666	63.6926020408163
80.4012345679012	60.4726473922902
81.6358024691358	57.7118764172335
82.5617283950617	54.4933390022675
84.1049382716049	50.1240079365079
85.0308641975308	45.298327664399
86.574074074074	40.9289965986394
87.3456790123456	37.4815759637188
87.9629629629629	33.3460884353741
89.0432098765432	28.9788832199546
90.2777777777777	24.8405612244897
90.5864197530864	20.9360827664398
91.8209876543209	16.797760770975
92.9012345679012	12.4305555555555
94.2901234567901	8.75070861678003
95.5246913580247	5.07157029478456
96.6049382716049	3.22987528344671
97.9938271604938	1.61635487528343
99.2283950617283	0.921910430838977
