# Supplementary material for: Identification of Gait-Cycle Phases for Prosthesis Control
Source: Biomimetics (Basel). 2021 Mar 26;6(2):22. doi: 10.3390/biomimetics6020022 (PMC8103276; doi:10.3390/biomimetics6020022)
Supplement: Supplementary file 1 [file biomimetics-06-00022-s001.zip › A2M12.csv]

0.170372278820416	26.0545982839125
1.95027498925635	27.735708525874
2.88797352266997	28.8568510712267
4.38786005036928	30.5384139952389
5.79354559896474	31.9955975161637
6.82587623724471	33.453384613156
8.41565248642298	34.2366754547342
10.0996297147051	35.2443456993997
11.7797268111248	35.2416296070961
13.3656229284407	35.014534111705
14.7631170875488	34.3386798101391
16.532672779685	33.3254264868492
17.9280113099808	32.0882464425226
19.0433336575399	30.8515190802466
20.4369476847856	29.1652784417114
21.5518389065822	27.8162859308832
22.6667301283789	26.4672934200551
24.0616375329121	25.1178482271763
25.0818966498424	23.4322111647086
26.1038802698226	22.1956346964495
27.2187714916192	20.8466421856213
28.612385518865	19.1604015470861
29.7281389921866	18.0359393333623
31.1217530194323	16.3496986948271
32.236644241229	15.0007061839989
33.4453053163669	13.763827927706
34.7477362448463	12.6390639259484
36.1435059009045	11.5141490301739
37.5392755569627	10.3892341343994
39.0288150663623	9.37643349316026
40.3312459948416	8.25166949140265
42.0083252109239	7.46309735923398
43.498295846086	6.56256186654691
45.2700071670346	6.11063428601778
46.7634268082966	6.10821998174785
48.6306324856366	6.21746724996258
50.1266388814735	6.88864383700548
51.9048170888595	8.1206934847585
53.2167327841136	9.465762751148
54.8086646621043	10.8103793354868
56.1253227407458	13.3903652359499
57.4432741966747	16.3071465820694
58.5728236943959	18.7751691220141
59.2330927996479	20.5703552407302
59.8004543030834	22.4779574020154
60.5557866389642	24.7220532209233
60.9351773099545	26.2931617245858
61.8836539874304	30.220932983742
62.3559522602371	31.6796254448355
63.018808120064	34.1484024548645
63.4923997701582	35.9438903616144
64.1518066238852	37.5145461832263
64.531628420638	39.197919835441
65.1949154062274	41.7789619940221
65.4813984754013	43.4624865402537
66.2337129309446	44.9207263192965
66.5210582516436	46.8287811626323
67.182620734183	48.9607627270049
67.6557812585147	50.6439854852027
68.3151881122417	52.2146413068146
68.9771817205436	54.4588880197393
69.7312206791369	56.3661883929907
70.4839662604427	57.9366933205858
71.1438042399322	59.6196142907498
72.0832272763957	61.1898174303111
73.1155579146757	62.6476045273033
74.4283358614548	64.2172040907971
75.8318657812378	65.1130618689612
77.6053016052364	65.1101948826406
79.1890420937398	64.3217736444888
80.4914730222191	63.1970096427312
81.6067953697783	61.9602822804552
82.3496250585468	60.9486887913509
83.2778388251857	59.5999980685565
83.8331288072716	58.3641760703818
84.5746651187527	57.0157871356211
85.4091090320502	55.5549821582914
86.4276436459305	53.4202845016151
87.1674554543617	51.6228349726459
87.9076983885553	49.9376505922288
88.275017538196	48.3653349364313
89.2006445502599	46.3430533223241
89.8479798826372	44.770284984476
90.494884089252	43.0852514980758
91.327172373737	41.0631207779854
92.0678464336931	39.4902015461204
92.6205496612041	37.5807886566328
93.2665916162939	35.6712248731283
94.00726567625	34.0983056412633
94.8399850864976	32.1884400697251
95.8598130776654	30.3905378587052
96.5996248860965	28.593088329736
97.8994690600009	26.7947334366655
99.4836406742669	26.1185773470658
