# Supplementary material for: Identification of Gait-Cycle Phases for Prosthesis Control
Source: Biomimetics (Basel). 2021 Mar 26;6(2):22. doi: 10.3390/biomimetics6020022 (PMC8103276; doi:10.3390/biomimetics6020022)
Supplement: Supplementary file 1 [file biomimetics-06-00022-s001.zip › A2P.csv]

0	0.562248995983921
1.27226463104325	1.12628631574642
2.79898218829516	2.11236804725261
3.94402035623409	3.37903777961717
5.21628498727736	5.34869758933953
6.87022900763359	7.03776939820348
8.26972010178117	8.58592129331574
10.0508905852417	10.5562964325495
12.3409669211195	11.9651379053107
14.6310432569974	12.3900436351001
17.4300254452926	11.8317289514291
19.5928753180661	11.2725201058687
22.264631043257	10.2923398428318
24.0458015267175	9.170345504154
26.208651399491	7.90832541361372
28.1170483460559	7.20819665430167
30.7888040712468	5.80632964427684
32.9516539440203	4.82543405172853
34.8600508905852	3.42249404743654
36.7684478371501	2.72236528812449
40.0763358778626	0.899705693000996
42.4936386768447	-0.221394483787577
45.4198473282442	-0.217281339096857
48.2188295165394	-0.0727847777880157
50.8905852417302	1.4771554411028
52.7989821882951	3.44770941271444
54.70737913486	5.55882563332207
54.70737913486	5.55882563332207
56.7430025445292	8.23236968229149
58.3969465648855	11.1865017321193
59.1603053435114	13.5771329593181
60.3053435114503	15.4060516876666
61.3231552162849	18.2187273266092
61.9592875318066	20.6091797214302
62.9770992366412	23.7029798583647
64.1221374045801	25.9535853337012
64.3765903307888	28.3435012313886
65.1399491094147	30.7341324585875
66.030534351145	33.9683160121401
66.7938931297709	37.2023207333149
67.4300254452926	40.0144598751238
68.3206106870229	42.8269566816885
69.3384223918575	45.780194569627
70.4834605597964	48.7336112899434
72.0101781170483	52.1092512543813
73.2824427480916	55.4845335540635
75.8269720101781	57.1748571895725
77.4809160305343	57.7394310064685
79.3893129770992	57.1798644961525
81.0432569974554	55.4954423291128
82.3155216284987	53.6699214159436
82.9516539440203	52.1246308388771
84.2239185750636	49.4557364317319
85.3689567430025	46.364976445221
86.3867684478371	44.1174111203081
87.0229007633587	41.7287470492657
87.7862595419847	39.1996995616051
88.5496183206107	36.6706520739446
89.1857506361323	34.0008635049102
89.9491094147582	31.6123782662456
91.2213740458015	27.9595481161286
92.1119592875317	24.446743717874
92.8753180661577	21.6365717322214
93.6386768447837	18.8263997465689
94.2748091603053	15.5943621815506
95.0381679389313	12.924752444894
95.9287531806615	10.3958837896113
96.9465648854961	7.8671939667065
98.0916030534351	5.61980747417148
99.1094147582697	4.2156156432345
99.8727735368956	2.38937940055386
