# Supplementary material for: Identification of Gait-Cycle Phases for Prosthesis Control
Source: Biomimetics (Basel). 2021 Mar 26;6(2):22. doi: 10.3390/biomimetics6020022 (PMC8103276; doi:10.3390/biomimetics6020022)
Supplement: Supplementary file 1 [file biomimetics-06-00022-s001.zip › NAD12.csv]

0.140646976090014	-0.0000148049448516207
0.281293952180027	0.0315493374787176
1.12517580872011	0.0805833148271519
1.68776371308016	0.129646902065289
2.67229254571026	0.168139758679398
3.0942334739803	0.199674291213265
4.21940928270042	0.224117255163224
5.0632911392405	0.248589829002886
6.61040787623066	0.265970834258642
8.86075949367088	0.255207639351543
9.98593530239099	0.227019024354134
10.829817158931	0.198860019246428
11.6736990154711	0.160174698349248
12.5175808720112	0.121489377452068
13.0801687763713	0.0793248945147677
13.7834036568213	0.0441631504922643
14.4866385372714	0.00198386261011163
15.6118143459915	-0.0402398401065957
16.4556962025316	-0.0789251610037753
17.5808720112517	-0.121148863720482
18.2841068917018	-0.159819379672811
18.9873417721518	-0.201998667554963
19.8312236286919	-0.258227848101266
20.675105485232	-0.314457028647568
21.2376933895921	-0.353112739655044
21.9409282700421	-0.388274483677548
22.6441631504922	-0.433962543489525
23.3473980309423	-0.4936856910208
23.9099859353023	-0.546376489747575
24.5428973277074	-0.587281318627088
25.1289263947491	-0.645822538061045
26.0079699953117	-0.694648012436153
26.5939990623534	-0.745879290349643
27.0823566182215	-0.777607109663516
27.9614002187841	-0.823995936865135
28.3520862634786	-0.860586769314283
29.1334583528676	-0.894782079436754
30.305516486951	-0.938765103099991
31.3799031098609	-0.968117962510589
32.2589467104235	-0.997450259497783
33.5286763556805	-1.0219503869848
35.0914205344585	-1.03917141658647
36.75183622441	-1.04421949153239
38.2169088920143	-1.03706376818746
39.6819815596186	-1.02747139766904
41.0493827160493	-1.00812215724496
42.0260978277855	-0.983858497627096
42.8074699171745	-0.957137628412334
43.6865135177371	-0.927990393235785
44.3702140959524	-0.903695889982809
44.9562431629942	-0.879391105518132
45.8352867635567	-0.842933928821115
46.5189873417721	-0.808892836874182
46.9096733864666	-0.772384254118653
47.4957024535083	-0.735896233786529
48.08173152055	-0.699408213454405
48.5700890764181	-0.662909911910578
49.1561181434599	-0.621548597231475
49.4491326769807	-0.589903027611222
50.0351617440225	-0.553415007279098
50.3281762775433	-0.512022848964887
50.7188623222378	-0.473077619035869
51.2072198781059	-0.429269375971574
51.5979059228004	-0.395197440389534
51.9885919674949	-0.356252210460515
52.3792780121893	-0.319743627704986
52.5746210345366	-0.288087776873031
53.0629785904047	-0.254026122502693
53.5513361462728	-0.210217879438399
54.1373652133145	-0.168856564759296
54.6257227691826	-0.12992161604198
55.1140803250507	-0.0982966088451322
55.5047663697452	-0.0666613204365815
56.1884669479606	-0.0374935228366273
57.2628535708704	-0.0132401444304621
58.8255977496483	-0.00365805512374484
60.4860134395999	-0.00139618854919776
62.0487576183778	-0.00643398228341629
63.806844819503	-0.006619044094061
64.6858884200656	-0.00671157499938335
