# Supplementary material for: Identification of Gait-Cycle Phases for Prosthesis Control
Source: Biomimetics (Basel). 2021 Mar 26;6(2):22. doi: 10.3390/biomimetics6020022 (PMC8103276; doi:10.3390/biomimetics6020022)
Supplement: Supplementary file 1 [file biomimetics-06-00022-s001.zip › NAM12.csv]

0	0
0.562587904360055	0.0455548153083129
0.984528832630099	0.077089347842179
1.96905766526019	0.105055888666814
3.0942334739803	0.129498852616773
4.64135021097046	0.146879857872529
6.32911392405063	0.153719742393959
7.73558368495077	0.13602783329632
8.86075949367088	0.100821674439262
10.267229254571	0.065585905692501
11.5330520393811	0.0233473980309422
12.5175808720112	-0.0258790436005629
13.3614627285513	-0.0715819083573916
14.4866385372714	-0.117314383003923
15.1898734177215	-0.166511214745725
16.0337552742616	-0.208705307572729
16.8776371308016	-0.268443260048856
17.7215189873417	-0.307128580946036
18.5654008438818	-0.370375305351987
19.5499296765119	-0.430128062772966
20.393811533052	-0.475830927529795
21.0970464135021	-0.528536531201421
22.0815752461322	-0.58127174476275
23.0661040787623	-0.637515730253905
24.1912798874824	-0.704300836479384
25.4571026722925	-0.774609519579539
26.4416315049226	-0.827344733140869
27.8481012658227	-0.887141905396402
29.5358649789029	-0.957495003331112
30.801687763713	-1.00324228292249
31.6455696202531	-1.05596269153897
33.1926863572433	-1.09472203716041
35.0210970464135	-1.13701976460137
36.7088607594936	-1.17579391516766
38.5372714486638	-1.21107409874898
40.084388185654	-1.23930712858094
41.7721518987341	-1.26404619142793
43.4599156118143	-1.2993115700644
45.9915611814346	-1.31712191872085
47.9606188466947	-1.28925901251017
49.0857946554149	-1.24376341698127
50.070323488045	-1.19825301650751
51.0548523206751	-1.12818121252498
51.8987341772151	-1.06511214745725
52.4613220815752	-1.00201347249981
53.3052039381153	-0.945961951291731
53.7271448663853	-0.879339699459619
54.4303797468354	-0.81274705751721
54.8523206751054	-0.746124805685099
55.2742616033755	-0.672485009993337
55.8368495077355	-0.609386335035902
56.3994374120956	-0.532252572359168
56.8213783403656	-0.462121548597231
57.5246132208157	-0.402546450514472
57.9465541490857	-0.342941742542009
58.7904360056258	-0.272855133614627
59.4936708860759	-0.216788807461692
60.337552742616	-0.15371974239396
61.040787623066	-0.104670960100673
61.7440225035161	-0.0521134058775634
62.5879043600562	-0.0241320601080765
64.4163150492264	-0.0102894366718486
