# Supplementary material for: Identification of Gait-Cycle Phases for Prosthesis Control
Source: Biomimetics (Basel). 2021 Mar 26;6(2):22. doi: 10.3390/biomimetics6020022 (PMC8103276; doi:10.3390/biomimetics6020022)
Supplement: Supplementary file 1 [file biomimetics-06-00022-s001.zip › NAP.csv]

0.281293952180025	0.00909319712784051
0.956399437412095	0.0637589754978162
1.63150492264416	0.101582648604634
2.50820440693858	0.137747674389912
2.97702766057196	0.169862067263799
3.56305672761368	0.201964122683642
4.14908579465541	0.225294248278924
4.96952648851382	0.251523675574308
6.14158462259727	0.268944160683001
7.66526019690576	0.277555703605003
8.83731833098921	0.265736422631825
9.89217065166432	0.25392947911269
10.7126113455227	0.230451304068892
12.0018752930145	0.19815184938436
12.8223159868729	0.162977767907814
13.877168307548	0.121931058306807
14.9320206282231	0.086732301922175
16.2212845757149	0.0485848940212694
16.924519456165	0.00757519678239182
17.9793717768401	-0.0276235596022405
19.0342240975152	-0.0657462925950602
19.9718706047819	-0.106780664742023
20.9095171120487	-0.1448910602808
21.7299578059071	-0.182989118365534
22.1987810595405	-0.215202210871764
23.0192217533989	-0.253300268956498
23.8396624472573	-0.297246280257606
24.3084857008907	-0.329459372763836
24.8945147679324	-0.355836849507735
25.3633380215658	-0.396821871838527
26.0665729020159	-0.431983615861031
26.769807782466	-0.467145359883534
27.473042662916	-0.508155057122412
28.0590717299578	-0.54622844029906
28.7623066104078	-0.590162114146125
29.3483356774495	-0.628235497322772
30.0515705578996	-0.666321217953463
30.7548054383497	-0.710254891800527
31.4580403187998	-0.754188565647593
32.3956868260665	-0.801070891010931
33.2161275199249	-0.847940878920226
33.919362400375	-0.886026599550916
34.9742147210501	-0.924149332543736
35.6774496015002	-0.956387099958052
36.2634786685419	-0.991536506526513
37.318330989217	-1.02673526291114
38.8420065635255	-1.07075529893651
39.7796530707923	-1.09716978804253
41.0689170182841	-1.12946924272707
42.0065635255508	-1.15003577861672
43.5302390998593	-1.17066400177659
45.4055321143928	-1.17086140104128
47.0464135021097	-1.16226219557332
48.1012658227848	-1.14482937301058
49.1561181434599	-1.11277666740691
49.7421472105016	-1.08652256520344
50.4453820909516	-1.05150887062945
51.2658227848101	-1.01358353690132
51.8518518518518	-0.975633528265107
52.3206751054852	-0.931823228958471
52.6722925457102	-0.893848545414168
53.0239099859352	-0.867569768302613
53.609939052977	-0.814999876625459
53.961556493202	-0.774101216472969
54.313173933427	-0.724430626495916
54.7819971870604	-0.671848397364719
55.1336146272854	-0.616329854171293
55.4852320675105	-0.575431194018802
55.8368495077355	-0.534532533866311
56.1884669479606	-0.487785920497446
56.4228785747773	-0.441026969674538
56.8917018284106	-0.37967281071878
57.4777308954523	-0.324178942433439
57.8293483356774	-0.2715843758482
58.4153774027191	-0.213166530954672
59.0014064697608	-0.166444592493893
59.4702297233942	-0.113862363362696
59.8218471636193	-0.0817356330347671
60.407876230661	-0.0554815308312979
61.3455227379277	-0.0292644409899576
62.8691983122362	-0.0118809682433933
64.2756680731364	-0.00910504108372212
