# Supplementary material for: Identification of Gait-Cycle Phases for Prosthesis Control
Source: Biomimetics (Basel). 2021 Mar 26;6(2):22. doi: 10.3390/biomimetics6020022 (PMC8103276; doi:10.3390/biomimetics6020022)
Supplement: Supplementary file 1 [file biomimetics-06-00022-s001.zip › XAD12.csv]

0.349535881164413	-1.14219199010585
0.632603728162276	-4.18927186087349
1.4821287701503	-6.84902937931203
1.96874348960486	-9.36133000735962
2.55249743809636	-12.2702710051297
2.74907233184488	-14.3862986931627
3.23660562556928	-17.4276981006456
3.62631075955436	-19.6756330538295
4.40204673044511	-22.0551078424564
4.98442281753183	-24.1704006710736
6.05088754483102	-27.3429724842914
7.40555494929654	-29.8536196786533
8.37396187328892	-32.1004523427134
10.3059532063569	-33.8163490787986
12.0413696456765	-33.4162181268507
13.4853683978852	-31.8261660657353
14.4473453019886	-30.3693072737487
15.4090925625245	-28.7801737869032
16.4668308342601	-26.9263071954862
17.6210194043303	-25.0722568892151
18.8711989856	-22.9534734783725
19.929626188038	-21.4964309715319
21.1800354128752	-19.5099222555481
22.6224266601117	-16.993947330421
23.3917326111135	-15.6697306630012
24.8359610068896	-14.2119532967447
26.4719417814976	-12.0924350264861
27.7232695806047	-10.6350250899376
29.7461997663881	-9.17614543455729
32.0582512036078	-7.58443993975624
34.1771724005909	-5.86082717980431
36.3923142523411	-4.0047560101396
38.3183348526551	-2.28151067989562
39.8597024774682	-1.22037368336159
41.3994625973091	0.766686177184141
42.9396820042849	2.48919664801223
44.3836807564936	4.07924870912756
45.4421079589316	5.53629121596817
46.2109546227985	7.1250572731057
47.2689225381015	8.84664916966396
48.2297512243676	10.9648814359446
49.7699706313434	12.6873919067727
51.3113382561565	13.7485289033068
52.9512229714114	13.6193773609655
54.1109229871006	12.298834990625
54.8864293144239	10.0516348968569
56.0486554093552	7.27607088306951
57.2113407914215	4.23595747956445
58.0832974170793	1.98894110065036
59.2427677892011	0.800673425168696
61.1733812608644	-0.121575141763592
63.3924270532615	-0.514173784698712
66.5750572547342	-0.375836499658866
