# Supplementary material for: Identification of Gait-Cycle Phases for Prosthesis Control
Source: Biomimetics (Basel). 2021 Mar 26;6(2):22. doi: 10.3390/biomimetics6020022 (PMC8103276; doi:10.3390/biomimetics6020022)
Supplement: Supplementary file 1 [file biomimetics-06-00022-s001.zip › XAM12.csv]

0.467091295116773	1.01591398325076
1.26326963906581	2.19840162282771
1.70559094125973	3.3804592278053
2.55910723178947	2.65125144903456
3.07105318340279	1.08901638106452
3.73658292050012	0.0642001309807938
4.55569644308144	-0.862750895609636
4.91405860921077	-1.79026186308464
5.73317213179209	-2.37533787181384
6.24511808340541	-3.10730503926376
7.1666207963094	-3.74109590495117
7.83215053340673	-4.08216211931245
8.80484784147204	-4.37401575148479
9.87993433986003	-4.42154851102
10.6990478624413	-4.0786780426973
11.4157721947	-3.63825342915051
11.9277181463133	-3.10039910168731
12.5932478834106	-2.51351883899669
13.3611668108306	-1.8776748567325
14.0266965479279	-1.29079459404189
14.5386424995413	-0.704100978312794
15.5625344027679	-0.0191066295135016
16.4840371156719	0.763441864509879
17.3543452334146	1.69244600767708
18.3270425414799	2.37737814082253
19.2997398495452	2.86695312090441
20.3748263479332	3.64968826188933
21.7570804172892	4.53047527332907
23.4465020576131	5.31395700216008
24.7775615318078	6.0481639331483
26.1598156011638	6.44055806192916
27.4908750753584	6.88172926332205
29.129102120521	7.22559518210621
30.818523760845	7.71604118134189
32.047194044717	8.20592723969299
33.0710859479437	8.84208230022639
34.2485616366543	9.38074543118954
35.2212589447196	10.0168382760691
36.0915670624623	10.7504852661727
37.0642643705276	11.5819352641158
38.0369616785929	12.5599031268566
39.0608535818196	13.8309689348466
40.0335508898849	15.1508118154486
40.9038590076275	16.4705302647429
41.6717779350475	17.7412849944636
42.4396968624675	19.1585575889821
43.2588103850488	20.3316959578249
43.9755347173075	21.7977456249554
44.8458428350502	23.4593390921109
45.3577887866635	24.5832648787648
46.0745131189221	25.6586002397681
46.6888482608581	26.7338111694638
47.4055725931168	27.7603072422013
48.1222969253755	29.1775176210658
48.8902158527954	30.1552366211913
50.1188861366674	31.1335155622012
51.5011402060234	31.4770704027162
52.6786158947341	30.5505548857027
53.4977294173154	28.8910145351239
54.0096753689287	27.4752973319515
54.4704267253807	26.3037143544548
54.82878889151	25.0343283691185
55.0335672721554	23.6182378720231
55.5455132237687	22.1536813805848
55.903875389898	20.5424203773874
56.3134321511887	19.0289001663756
56.671794317318	17.6129963162417
56.8765726979633	16.2457451074121
57.2349348640927	14.8786805455441
57.4909078398993	13.5114915523684
57.6956862205446	12.0465617670071
58.054048386674	10.4841400520755
58.361215957642	9.06817398628784
58.7195781237713	7.74994871268572
59.3851078608686	6.13906100341132
60.2554159786113	4.52842215675228
60.8185565253859	3.55232076362676
61.5864754528059	2.72298609791426
63.4294808786139	1.60192223133712
64.5045673770019	1.06599658914301
65.3748754947445	0.822857813928891
66.1939890173259	0.628496111326796
67.6786322770045	0.630300365288206
