# Supplementary material for: Identification of Gait-Cycle Phases for Prosthesis Control
Source: Biomimetics (Basel). 2021 Mar 26;6(2):22. doi: 10.3390/biomimetics6020022 (PMC8103276; doi:10.3390/biomimetics6020022)
Supplement: Supplementary file 1 [file biomimetics-06-00022-s001.zip › XAP.csv]

0.207340584191189	0.762299066471328
1.46229675166418	-2.09245339797158
2.44079880688225	-5.70963720358068
3.28074311923571	-9.5175611191762
4.67624114999619	-13.3244268372128
6.0690936868595	-15.6074880704759
7.87927288600235	-18.2707067767633
9.96458345045155	-19.4095918994977
11.9063759709789	-17.8820837232681
13.5690688853542	-15.5932024034312
14.814765824187	-13.1146391711667
17.0320203967579	-10.2532729719809
18.6950439978703	-8.15486721274071
20.9149440643384	-6.81730549832838
22.9952943277304	-5.0990572121124
25.6311983095294	-3.37975072833755
28.4066520944044	-2.04113081636636
30.7654405904742	-0.703304552564318
32.9850099702051	0.824732722444686
35.2039179764617	2.73372111864707
37.1453798102519	4.45170485547333
39.3636264430342	6.74164437286912
40.8867695543334	9.41121226450969
42.6880202115733	11.890833694333
44.0719442065337	14.7506125971805
45.7339757474347	17.4204450382108
47.6737841475392	20.0908065780205
49.3364770619144	22.3796878978574
51.4178193855179	23.5265095022833
53.0877874081104	21.624928488993
54.3420822021091	19.1511271457435
55.738572293081	14.7728347459168
56.4399588625699	10.7741707203349
57.4174688575765	7.72841359651587
58.3949788525831	4.68265647269682
59.3711661006412	2.39880159126455
60.3453692282763	1.25780007341244
62.9865641978697	-0.0705024123597652
65.069890641896	-0.0665341715140073
