# Supplementary material for: Identification of Gait-Cycle Phases for Prosthesis Control
Source: Biomimetics (Basel). 2021 Mar 26;6(2):22. doi: 10.3390/biomimetics6020022 (PMC8103276; doi:10.3390/biomimetics6020022)
Supplement: Supplementary file 1 [file biomimetics-06-00022-s001.zip › YAD12.csv]

-0.14961682104229	0.377468392018897
0.166367813728964	7.97480498418173
0.477783995949305	13.2936258665783
0.791484404445107	19.751704603858
0.954045174381644	25.8288886097057
1.26622276536047	31.5274621103966
1.42421508274609	35.326130406478
1.8867709035257	41.0258460203067
2.01749350722782	47.0802260982157
2.17281560639792	52.2091600963435
2.32850489729183	57.5212309667198
2.70065370936962	62.2855435831078
3.14789322896582	68.3323650928206
3.37426692669246	72.7293023895403
3.60137500786672	77.4925134307569
3.82591274697433	80.9737663662344
4.41415388851219	85.0071838563858
4.78409955024713	88.6726752392832
5.30128909322844	93.4380894308427
6.10892728974062	98.3888436449934
6.55176050865113	102.238022687724
7.28540957281632	106.455678625296
7.65645680972269	110.670580624938
8.24359637608911	114.154587498344
8.61244046265265	117.270668264497
9.19847845384766	120.205264521157
9.85813838566585	123.689822182149
10.5888499160405	126.442383141733
11.3917146201432	129.012358016654
12.8446922712452	130.305331874107
14.1496916576531	130.132109178401
15.0151625506648	127.7579392902
16.0967257731365	124.652874275762
16.9599935158054	121.17988315407
17.5331797966672	117.704688882036
18.2514068084325	114.230596185172
18.8963790712984	110.389678956227
19.542085717612	106.915035471778
20.1885267473731	103.806665731825
20.7624474116825	100.697745204288
21.554296364071	97.7736139117558
22.1293186035519	95.2141040009632
22.9936879213921	92.2905234960167
23.6412305263247	89.7315643728099
24.2884059395335	86.9894683773547
25.0806220836458	84.2484739570709
25.801052245754	81.8732024936982
26.8848186185685	79.866958712751
27.8224426853082	77.310202739887
29.0516169807501	75.4881974063597
30.6422915282794	73.1195353940156
32.3820459156741	72.7664805515757
34.1243706451355	73.6953838148749
35.4319403736101	74.8041192249084
36.6691928869757	77.0111250808467
38.0518533229687	79.402369384205
38.8539836436238	81.6060705146291
39.8015218869062	83.994010092473
40.8215804956404	86.3825004579027
42.0595673924537	88.9557800583379
43.0071056357361	91.3437196361819
44.3897660717291	93.7349639395401
46.3503862809934	95.0317933100934
48.6695692085546	94.3168710238423
50.1115311079423	90.1157387138423
50.7535658370178	84.8097265069089
51.6867836030718	80.0553280670637
52.2581339253145	75.6644494337868
52.5394027857502	71.271367650167
53.110753107993	66.8804890168901
53.6092158730602	62.305922723779
54.1080458298512	57.9144933029164
54.6790289603701	53.340477797391
55.0328181862576	48.947946801357
55.3140870466933	44.5548650177372
55.5968246740242	40.8943307231112
56.0235014570872	36.6854873869113
56.4501782401503	32.4766440507114
56.947539430046	27.352667140855
57.518522560565	22.7786516353297
58.5238935003469	17.8416671108217
59.2410189369408	13.8181637972131
60.177541428509	10.7119972076038
61.186584285529	7.60638140558023
62.2710850417912	5.96641136912992
63.0658715279702	4.50737505458519
63.788872032145	3.41406169695164
64.6561788837757	1.95557616999263
65.5960061008582	0.497641430619324
