# Supplementary material for: Identification of Gait-Cycle Phases for Prosthesis Control
Source: Biomimetics (Basel). 2021 Mar 26;6(2):22. doi: 10.3390/biomimetics6020022 (PMC8103276; doi:10.3390/biomimetics6020022)
Supplement: Supplementary file 1 [file biomimetics-06-00022-s001.zip › YAM12.csv]

-0.000464121117044413	0.793647110149862
0.517030924390034	8.33538320160028
0.687363374346173	12.7011384891001
1.13178297971602	18.1390425645476
1.42884198171466	24.5702625223744
1.92868538381184	31.2319315070682
2.12448648006591	37.4331053209423
3.2342946141151	43.4082618200045
3.83593309917564	49.8406904265737
4.43784017284558	56.0434757721041
5.44746475558781	60.8700130830585
6.25296199518449	66.6143176723397
7.2617808120985	72.1297847664104
7.56071993436297	76.9535018969661
8.26469067960567	82.6974036033332
8.6654248848335	87.2918803557643
8.96597553875437	90.7377379200876
9.26598901545644	94.6428820064884
9.97157129235557	99.008924146623
10.8810123237908	102.686842269469
11.8922484381894	106.135520014191
12.8035695898905	108.205935309767
13.816685824555	110.047110227218
15.3398518284739	109.823510209891
16.9666930356219	107.763166987168
18.0872447140472	104.55259304468
19.3114715957016	99.505275896798
19.9235850365289	96.9816173228565
20.4339033943927	94.6871991270397
21.452928578464	91.4762223016385
22.7778761886442	87.1182378197858
23.5943855612264	83.4471687064789
24.7149372396516	80.2365947639918
26.5467115557735	76.5695544798259
27.9713055400418	73.8194757081585
29.7002104187627	71.3002488462722
31.93379329455	71.3091122703825
33.1507682837505	72.4621631705454
34.8734956244552	75.2247313125499
36.0880533161711	78.4445715620615
37.3031481851059	81.2051252894955
38.1107941335778	85.1122837904668
39.4252667879913	89.7103864891248
40.0295911591459	93.8463824853066
41.0394843304975	98.4432765352224
41.7464095504437	101.661102370163
43.5663659677518	108.098365571701
44.4758069991871	111.776283694548
45.7908168308194	115.915099871129
47.1058266624517	120.053916047709
47.9172328514552	120.746068894138
48.7310563379434	119.371432391219
49.7495443447959	116.619742087895
50.8717075548776	112.031308579175
51.7905491876419	107.671712565666
52.6097444463181	101.704210841972
52.8195121502611	95.9639350818322
53.3349336917036	89.3062949262795
53.7474857957451	83.7964681930063
54.26183298275	78.0574010816084
54.7764487583642	72.0886907091719
55.3923224397231	66.3500264806881
55.9074753925562	59.9220295861741
56.5236176625244	53.9537220966516
56.9396614184882	45.4585329698749
57.6600160689044	37.1941957528792
58.1743632559093	31.4551286414813
58.8906890771845	26.6354403400666
59.5052198154964	22.0449924167766
60.120287731027	16.9952579714091
60.9378714580468	12.4056158139472
62.7696457741686	8.73857552978131
64.0943247957394	4.61023430896747
65.3155972026904	2.08899303251064
66.6370531609484	0.716370944161553
