# Supplementary material for: Identification of Gait-Cycle Phases for Prosthesis Control
Source: Biomimetics (Basel). 2021 Mar 26;6(2):22. doi: 10.3390/biomimetics6020022 (PMC8103276; doi:10.3390/biomimetics6020022)
Supplement: Supplementary file 1 [file biomimetics-06-00022-s001.zip › YAP.csv]

0.142700691486059	0.33749443219844
0.362134465632763	5.61342262120038
0.372709587278386	10.8877645419555
0.48665652300999	15.6354654047585
0.702389004580727	19.0653739214962
1.12909516298166	23.5517370906317
1.24092707438414	27.2445695692837
1.66604696453823	30.939781450306
1.77735011985843	34.3688968329202
2.09645441551515	37.2721642917058
2.41767373550098	41.2303001346424
2.52791937865661	44.1319813251811
2.95409678097527	48.3546273982789
3.38027418329393	52.5772734713767
3.49210609469641	56.2701059500287
3.9203985213442	61.5476204072775
4.24161784133003	65.5057562502141
4.77328208206379	70.2566296495108
5.20051699654701	75.0067099146841
5.8371393196136	80.022093544142
6.578719725013	85.301987403761
7.21269826766817	88.9987855530302
7.84720556640563	92.959300798337
8.37622602672799	96.391588717445
8.80240342904665	100.614234790542
9.33142388936901	104.04652270965
10.0687742461101	107.216679800967
10.9126689534309	111.442498410559
11.7555061485872	115.140882828075
13.0118306000874	116.732703013782
14.3699405974267	117.006730853425
15.3034594606941	113.849263908082
16.0286484275428	110.953927790531
16.858266720642	108.059384807103
17.4774400929933	104.372104267315
18.2005140355129	100.421899765612
18.9241167341148	96.7354123599483
19.753735027214	93.8408693765204
20.4773377258158	90.1543819708558
21.2004116683354	86.2041774691534
22.1334017755206	82.7829934277733
23.2763080473714	79.8908298467157
24.8358741120599	76.4744046100762
26.6048275853317	73.3232827377213
28.2746392931758	72.8085386916205
30.1548959217678	73.0865322018799
31.516707211683	75.2065797137864
32.8785185015983	77.3266272256929
34.1369579774276	79.9733157955515
35.0826382305875	82.8813420590776
36.2382346484131	86.3183887829261
37.2894017399882	89.7546423726511
38.4444694017315	92.9279720004619
39.6016520878039	97.1561700124236
40.6538766915436	101.119857794224
41.703986270954	104.028677191873
42.8595826887796	107.465723915722
43.8052629419396	110.373750179248
44.9592730915183	113.019645614983
46.2161262991008	114.875182896728
47.4698069701895	115.148417602247
48.7208438608669	114.103066827577
49.7603783186318	111.737544304472
50.5894678556487	108.579284225006
50.9976675511698	103.83554903282
51.8225270395285	98.5675521850527
52.1247111405522	93.0318725706301
52.7407119764098	87.7622894546155
53.1473254036841	82.2274029743163
53.8656405414631	75.9037446082742
54.2733114809019	70.8962923200505
54.6778098838471	64.3065374556003
55.0817795307099	57.4530654951123
55.3823773634868	51.1262345925764
55.8902475805179	44.0098386701741
56.5046621481287	37.9491042660463
56.9118043314852	32.6779348817848
57.4207320606809	26.0889731514581
58.0351466282916	20.0282387473302
58.962849174654	13.9698837455727
59.9965673155138	8.70347316605179
61.1357722947887	3.96528991272981
62.5919665453912	1.07550573404239
64.1568201709024	0.296251457780471
