# Supplementary material for: Identification of Gait-Cycle Phases for Prosthesis Control
Source: Biomimetics (Basel). 2021 Mar 26;6(2):22. doi: 10.3390/biomimetics6020022 (PMC8103276; doi:10.3390/biomimetics6020022)
Supplement: Supplementary file 1 [file biomimetics-06-00022-s001.zip › YA_BW.csv]

-0.326699834162521	4.7761194029851
0.804275305570918	6.8559977888336
1.8678712916897	8.75621890547262
2.5464245772168	11.2034733738713
2.8709257211883	13.3628155518702
3.19582674334091	15.810070020269
3.52032788731241	17.9694121982679
3.84462909219335	19.9847982310668
4.00837920735827	22.1441404090657
4.49423119740803	24.7353510226644
4.65838119075405	27.1826054910632
4.66138027711239	29.341947669062
4.8251303922773	31.501289847061
5.07005577820773	34.2364566058595
5.3951567394509	36.8276672194582
5.47893121839364	39.274921687857
5.7232567870524	41.5782200110558
5.80683132690457	43.8815183342546
6.05075701738223	45.8969043670536
6.29548246422211	48.4881149806523
6.54000797197142	50.935369449051
6.54300705832976	53.0947116270499
6.8673082632107	55.1100976598489
6.86950759320681	56.693615257048
7.03345764746228	58.9969135802469
7.19700782353665	61.0122996130458
7.52210878477981	63.6035102266445
7.92738532133572	66.0507646950433
8.0109598611879	68.3540630182421
8.17590961089614	71.3771420674405
8.42103493591713	74.2562649714391
8.6653605045759	76.5595632946379
8.82891068065025	78.5749493274368
9.23418721720617	81.0222037958356
9.55928817844932	83.6134144094343
9.88538883514527	86.9244057490326
10.0503385848535	89.947484798231
10.537190270356	93.2584761378293
10.8634908661425	96.7134236226276
11.2697670981512	99.8804588170259
11.8355947244231	102.183757140224
12.5645726485883	106.214529205822
13.1302003357697	108.373871383821
13.9377543225232	111.10903814262
15.0654107932559	112.836511885019
16.0307167224576	113.412336465819
17.6374272541613	112.836511885019
18.518158948058	110.38925741662
19.5596416707614	107.942002948221
20.0384957926417	105.494748479823
20.7582765186413	102.903537866224
21.478057244641	100.312327252625
21.9563115492496	97.4332043486272
22.5949170044837	94.2661691542288
23.2341222769895	91.5310023954302
23.873927366767	89.2277040722314
24.5929083364044	86.060668877833
25.2329133652724	83.9013266998341
25.8733182723215	82.0298968122351
26.5942986328644	80.302423069836
27.4752302658518	77.9991247466372
28.5988879547734	76.8474755850377
29.8832966725017	75.6958264234383
31.2486807219048	74.9760456974387
32.6960397984358	75.4079141330385
33.9834476025223	76.4156071494379
35.4330060090494	78.4309931822369
36.3199358147534	80.4463792150359
37.1262901669635	82.3178091026349
38.0933955479802	84.189238990234
38.8999498392809	86.2046250230329
39.6265284943595	88.5079233462318
40.2731315132158	91.0991339598304
41.000309985566	93.834300718629
41.6465131262412	96.1375990418279
42.4544669911758	99.1606780910263
43.2616210997482	101.607932559425
43.7472731507073	104.055187027823
44.5536275029175	105.926616915422
45.1996307045022	108.085959093421
46.0863605711156	109.95738898102
46.9726905595479	111.54090657822
48.178923092869	111.972775013819
49.3033805381528	111.39695043302
50.3454630781279	109.381564400221
51.1460191967119	107.078266077022
51.6246733795016	104.487055463423
52.262279139283	100.600239543025
52.498407205229	97.0013359130274
52.895086360891	93.2584761378293
53.2919654556436	89.6595725078312
53.6082690969023	85.9167127326331
53.9237729817988	81.5980283766353
54.2394768057859	77.4233001658374
54.5569800815879	74.5441772618389
54.7131325113117	71.2331859222406
54.9494605163483	67.7782384374424
55.1851887041132	63.8914225170444
55.6610437396352	59.2848258706467
55.8969718664906	55.5419660954486
56.2932511439715	51.5111940298507
56.5303789053702	48.6320711258522
56.8470824248101	45.1771236410539
57.2431617632004	41.0023954302561
57.5574660135536	35.8199742030587
57.8741695329934	32.3650267182605
58.3514241421493	28.7661230882623
58.5875522080953	25.1672194582642
58.7437046378191	21.8562281186659
59.2223588206089	19.2650175050672
59.7809886396208	16.3858946010687
60.499169852896	12.6430348258706
61.139174881764	10.4836926478717
61.8597553641258	8.46830661507279
63.062788871998	6.59687672747374
63.8641447469443	4.86940298507462
64.746675892656	3.71775382347519
